# Supplementary material for: Development and Application of a 40 K Liquid Capture Chip for Beef Cattle
Source: Animals (Basel). 2025 May 7;15(9):1346. doi: 10.3390/ani15091346 (PMC12071055; doi:10.3390/ani15091346)
Supplement: Supplementary file 1 [file animals-15-01346-s001.zip]

Archive with 1 entries (1 files):
- animals-3578934-supplementary.pdf
